# Supplementary material for: Insights for conducting real-time focus groups online using a web conferencing service
Source: F1000Res. 2017 Feb 9;6:122. [Version 1] doi: 10.12688/f1000research.10427.1 (PMC5527981; doi:10.12688/f1000research.10427.1)
Supplement: Supplementary file 1 [file f1000research-6-11236-s0000.tgz]

Archive with 1 entries (1 files):
- 5b0a95ec-9fe7-4ba0-b83c-8178202606c7.docx
